# Supplementary material for: Effects of Acute and Chronic Gabapentin Treatment on Cardiovascular Function of Rats
Source: Cells. 2023 Nov 25;12(23):2705. doi: 10.3390/cells12232705 (PMC10706228; doi:10.3390/cells12232705)
Supplement: Supplementary file 1 [file cells-12-02705-s001.zip]

Archive with 1 entries (1 files):
- Supplement Table S1.xlsx
